# Supplementary material for: Selenium and Selenoproteins in Adipose Tissue Physiology and Obesity
Source: Biomolecules. 2020 Apr 24;10(4):658. doi: 10.3390/biom10040658 (PMC7225961; doi:10.3390/biom10040658)
Supplement: Supplementary file 1 [file biomolecules-10-00658-s001.zip]

Archive with 4 entries (4 files):
- Fig S1.tif
- Table_S1.pdf
- Table_S2.pdf
- Table_S3.pdf
